# Supplementary material for: G-Quadruplex Aptamer-Ligand Characterization
Source: Molecules. 2022 Oct 11;27(20):6781. doi: 10.3390/molecules27206781 (PMC9609330; doi:10.3390/molecules27206781)
Supplement: Supplementary file 1 [file molecules-27-06781-s001.zip]

Archive with 1 entries (1 files):
- molecules-1922525-supplementary.pdf
